# Supplementary material for: Physicochemical Changes of Heat-Treated Corn Grain Used in Ruminant Nutrition
Source: Animals (Basel). 2022 Aug 30;12(17):2234. doi: 10.3390/ani12172234 (PMC9454732; doi:10.3390/ani12172234)
Supplement: Supplementary file 1 [file animals-12-02234-s001.zip]

Archive with 1 entries (1 files):
- animals-1876454-supplementary.pdf
